# Supplementary material for: Rational Strategy for Designing Peptidomimetic Small Molecules Based on Cyclic Peptides Targeting Protein–Protein Interaction between CTLA-4 and B7-1
Source: Pharmaceuticals (Basel). 2022 Dec 2;15(12):1506. doi: 10.3390/ph15121506 (PMC9784018; doi:10.3390/ph15121506)
Supplement: Supplementary file 1 [file pharmaceuticals-15-01506-s001.zip]

Archive with 1 entries (1 files):
- pharmaceuticals-2044562-supplementary.pdf
